# Supplementary material for: Comparing the Environmental Impacts of Representative Food Donation and Redistribution Strategies
Source: Foods. 2026 Feb 11;15(4):645. doi: 10.3390/foods15040645 (PMC12939375; doi:10.3390/foods15040645)
Supplement: Supplementary file 1 [file foods-15-00645-s001.zip]

Archive with 1 entries (1 files):
- foods-4075157-supplementary.pdf
